# Supplementary material for: Impacts of Perinatal Dioxin Exposure on Motor Coordination and Higher Cognitive Development in Vietnamese Preschool Children: A Five-Year Follow-Up
Source: PLoS One. 2016 Jan 29;11(1):e0147655. doi: 10.1371/journal.pone.0147655 (PMC4732982; doi:10.1371/journal.pone.0147655)
Supplement: S1 Dataset — (XLSX) [file pone.0147655.s001.xlsx]

## Sheet: Data
Gender	Dioxin concentrations		Movement ABC-2													KABC-II
BoyGirl	TCDD	TEQ-PCDDs/Fs	Total score	Manual Dexterity	Aim & catch	Balance	Total score	Posting coins	Threading beads	Drawing trail	Catching beanbag	Throwing beanbag	One-leg balance	Walking heels raised	Jumping on mats	NVI	Seq/Gsm	Sim/Gv	Conceptual thinking	Face recognition	Triangles	Pattern reasoning	Hand movements	Number recall	Word order
1	1.23	15														95	94	95	4	13	10		9	10	8
1	7.09	41.55		10	13			5	14	11	12	12	14			90	85	103	11	4	10	10	9	9	6
1	1.92	9.02	12	15	11	9	12	12	15	11	8	13	13	10	12	115	112	113	12	12	13	11	11	11	13
1	1.2	16.32	12	14	10	10	12	11	15	11	9	10	10	12	12	108	154	107	9	10	18	6	12	18	19
1	1.3	8.31	14	13	13	12	14	12	12	11	12	13	13	12	12	76	103	73	5	9	7	6	8	13	8
1	1.45	12.16	10	11	10	8	10	8	12	11	9	11	10	5	12	95	118	103	12	4	9	10	12	13	13
1	0.22	10.3	9	13	12	5	9	11	13	11	10	12	12	5	6	94	121	87	7	10	9	8	12	15	12
1	1.21	12.71	10	11	12	8	10	8	12	11	10	12	12	6	12	69	83	58	4	9	6	2	10	9	5
1	2.98	15.62	9	12	9	8	9	12	13	9	9	8	8	6	12	84	106	85	7	9	10	6	8	10	12
1	1.67	8.88	14	12	12	15	14	13	9	11	10	13	13	12	12	97	115	98	5	7	16	8	12	12	13
1	0.59	7.29	12	11	10	14	12	10	11	11	9	11	11	12	12	103	124	101	12	9	10	8	13	15	13
1	1.65	12.44	11	14	6	10	11	11	15	11	8	5	5	12	12	77	94	71	5	10	6	6	9	11	7
1	1.97	23.86	9	9	11	8	9	5	11	11	16	5	5	6	12	97	134	92	9	14	11	6	8	17	14
1	0.49	11.62	9	7	10	14	9	8	11	3	9	10	10	12	12	74	85	68	4	9	10	2	9	8	7
1	1.48	10.27	10	8	11	11	10	8	5	11	10	11	11	8	12	82	85	71	2	10	6	9	12	9	6
1	1.86	17.98	15	15	12	15	15	12	15	11	10	13	13	12	12	79	94	71	4	9	11	2	11	10	8
1	2.26	18.44	10	11	9	9	10	7	14	11	7	10	10	12	12	107	100	111	8	9	14	13	10	12	8
1	1.02	11.15	11	11	10	11	11	11	10	11	9	10	10	12	12	94	115	92	9	10	9	8	10	14	11
1	1.2	6.58	10	11	9	9	10	11	10	11	10	8	8	8	6	100	131	94	10	10	10	7	13	16	14
1	5.31	13.27	14	12	12	16	14	11	11	11	12	10	10	12	12	81	124	80	7	7	12	2	10	16	12
1	0.98	7.89	12	9	12	16	12	7	9	11	9	13	13	12	12	100	103	96	9	9	12	7	13	11	10
1	3.26	24.5	12	13	12	9	12	11	14	11	12	11	11	12	12	108	140	105	6	10	15	11	13	17	16
1	2.5	13.2	11	10	12	10	11	11	7	11	12	10	10	12	12	84	91	73	6	10	10	2	12	8	9
1	2.09	21.06	8	11	12	5	8	8	12	11	12	11	11	6	6	77	88	80	4	6	10	7	9	10	6
1	1.54	12.01	11	12	8	12	11	9	14	11	8	8	8	12	15	76	100	73	7	9	9	2	8	8	12
1	4.05	12.67	11	13	10	8	11	13	12	11	12	8	10	5	12	79	124	78	2	7	11	7	10	15	13
1	2.18	12.32	9	10	9	8	9	8	11	11	8	10	10	6	12	87	100	87	6	10	11	7	8	11	9
1	0.9	7.46	9	9	11	9	9	8	11	9	10	11	11	5	12	90	85	87	7	8	10	7	12	8	7
1	1.34	14.22	12	12	12	11	12	9	13	11	12	11	11	12	12	90	106	92	9	10	10	7	8	14	8
1	0.36	5.56	11	15	7	11	11	12	15	11	9	5	5	8	12	105	103	98	7	12	11	11	12	14	7
1	1.43	7.37	11	12	9	9	11	12	11	11	8	10	10	12	12	96	103	79	7	9	11	2	8	13	8
1	2.73	8.55	10	10	10	10	10	7	12	11	12	8	8	12	6	74	118	71	8	7	7	2	10	13	13
1	2.33	16.59	11	10	9	14	11	9	10	11	10	8	8	12	12	83	97	66	5	4	3	7	11	12	7
1	1.61	18.74	9	7	10	12	9	5	7	11	9	10	10	12	12	102	124	83	9	9	6	7	9	14	14
1	0.81	10.82	14	11	16	12	14	6	14	11	16	13	13	12	12	107	97	81	5	12	9	7	10	11	8
1	1.6	14.22	18	17	14	16	18	14	14	13	12	14	14	13	12	116	109	114	12	9	14		13	11	12
1	1.7	11.79	12	15	10	9	12	12	14	13	12	8	8	8	12	91	112	90	5	9	11		9	13	11
1	2.79	16.5	11	11	10	10	11	9	10	13	10	10	10	9	12	102	124	106	10	9	13		8	16	12
1	3.62	14.91	13	11	13	11	13	11	14	7	12	12	12	13	12	107	118	109	7	12	14		10	14	12
1	1.86	18.33	9	10	8	9	9	7	10	13	9	7	7	9	12	134	140	132	14	11	17		15	17	16
1	1.57	11.17	16	16	14	11	16	13	15	12	12	14	14	13	12	100	112	99	8	10	11		10	13	11
1	0.64	8.16	15	17	12	11	15	14	14	13	12	10	10	13	12	104	94	106	10	11	11		9	12	6
1	1.32	5.57	9	11	9	9	9	9	9	13	9	8	8	8	12	93	97	88	6	8	10		11	11	8
1	2.34	17.55	8	11	3	10	8	9	9	13	3	6	10	10	12	120	106	126	15	12	13		10	13	9
1	1.03	24.72	12	15	8	10	12	12	14	13	9	6	6	13	12	126	106	132	12	12	18		11	11	11
1	2.38	21.06	8	7	12	7	8	7	11	4	10	13	13	5	12	102	74	106	10	12	10		8	6	5
1	3.33	12.57	9	12	7	8	9	11	12	11	9	5	8	5	12	103	112	98	7	12	12	10	11	14	10
1	0.76	7.73	8	11	6	8	8	7	14	11	9	4	9	6	12	79	91	76	4	8	9	6	10	8	9
1	2.74	23.39	12	12	12	11	12	8	14	11	12	10	14	8	12	72	80	68	6	9	8	2	8	6	7
1	1.73	15.45	8	11	6	9	8	8	12	11	9	4	9	8	11	105	109	98	8	12	15	6	12	17	6
1	1.83	12.79	10	12	10	8	10	9	14	11	10	10	9	5	12	110	134	103	12	14	13	6	11	16	15
1	0.53	8.36	11	11	11	9	11	10	10	11	12	9	13	5	12	97	109	101	3	7	14	13	11	11	12
1	1.06	9.13	14	11	12	16	14	9	12	11	12	11	14	12	12	84	103	80	4	8	9	8	11	9	12
1	2.67	15.91	8	9	7	9	8	6	10	11	9	5	11	5	12	82	97	92	9	6	9	8	7	11	8
1	1.9	14.99	8	9	7	8	8	7	9	11	9	5	10	5	12	99	109	92	8	11	12	6	12	11	12
1	1.02	15.63	8	8	10	8	8	5	9	11	9	11	10	5	12	84	121	87	9	7	9	6	9	15	12
1	1.12	9.82	8	6	11	9	8	9	1	11	9	12	13	5	12	77	144	73	4	10	6	8	8	13	21
1	0.84	21.9	12	15	11	8	12	12	15	11	9	12	10	5	12	94	118	94	6	9	10	11	10	14	12
1	1.36	6.57	8	8	9	8	8	7	7	11	7	11	7	8	12	84	83	78	7	12	7	6	8	10	4
1	0.74	8.65	9	10	5	10	9	11	9	9	8	4	14	6	12	94	97	94	7	9	12	8	10	11	8
1	0.73	16.65	9	11	8	7	9	11	10	11	8	8	7	5	12	107	97	111	11	6	12	12	13	10	9
1	1.45	16.08	11	13	7	11	11	12	13	11	10	4	9	13	12	69	97	63	3	10	9	2	7	10	9
1	0.29	6.84	8	9	9	7	8	8	8	11	7	10	7	5	12	81	103	80	9	9	8	4	8	10	11
1	1.65	11.89	9	10	9	8	9	4	15	11	10	8	7	6	12	107	91	111	7	9	15	13	10	12	5
1	1.32	9.35	10	10	10	10	10	6	13	11	12	8	10	8	12	105	91	98	9	11	10	10	13	8	9
1	0.36	5.76	8	9	9	8	8	8	7	11	9	8	8	5	12	90	112	87	4	9	11	9	11	14	10
1	1.67	16.33	12	14	13	8	12	11	15	11	12	12	9	5	12	71	97	58	4	11	6	2	9	12	7
1	1.36	12.83	8	9	12	7	8	6	10	11	10	12	6	5	12	79	94	73	3	9	9	6	10	10	8
1	2.09	11.08	10	12	12	6	10	11	11	11	10	13	5	5	12	84	97	87	9	8	9	6	8	11	8
1	0.47	4.79	8	10	11	6	8	7	11	11	9	12	9	5	6	81	88	92	9	4	9	8	8	9	7
1	1.36	9.33	8	9	10	8	8	8	7	11	10	10	8	5	12	82	77	83	4	9	8	10	8	6	6
1	1.22	9.45	10	14	7	9	10	12	14	11	10	4	11	5	12	102	118	111	9	6	12	14	10	13	13
1	2.17	15.15	11	13	11	8	11	9	15	11	10	11	8	6	12	108	109	109	10	8	15	9	13	14	9
1	1.52	13.56	8	9	10	7	8	6	9	11	9	10	6	5	12	84	83	83	6	11	10	6	7	8	6
1	1.54	14.27	10	13	9	8	10	12	14	9	10	8	7	8	12	77	97	68	2	11	7	7	9	10	9
1	2.17	18.5	6	11	11	2	6	9	11	11	9	12	12	5	1	63	103	63	4	6	8	2	7	13	8
1	1.11	8.49	7	7	8	8	7	7	4	11	12	4	4	5	12	105	112	105	9	9	14	9	12	15	9
1	4.82	22.59	6	8	5	7	6	9	5	11	7	5	5	6	12	84	100	80	4	10	10	7	9	11	9
1	4.93	23.54	5	6	9	5	5	8	9	4	7	10	10	4	4	51	71	52	4	4	4	2	6	4	6
1	3.23	34.06	4	4	8	5	4	7	4	4	12	4	4	5	6	58	63	49	2	7	5	2	8	3	4
1	4.9	22.17	5	7	7	5	5	5	7	11	9	5	5	4	6	69	74	76	4	4	8	7	8	7	4
1	2	19.92	6	7	9	6	6	5	7	11	9	8	8	6	6	89	100	79	4	5	13	3	8	12	8
1	0.69	6.35	7	9	6	7	7	8	9	11	9	4	4	8	6	96	100	76	7	10	10	2	8	13	7
1	2.3	14.48	7	9	9	7	7	6	9	11	8	10	10	8	6	95	103	74	4	9	11	3	9	12	9
1	2.16	18.26	5	6	8	5	5	6	4	11	10	5	5	5	6	111	103	86	7	11	9	7	11	13	8
1	0.94	10.96	6	5	8	8	6	7	9	1	8	7	7	7	12	74	97	71	4	6	7		9	11	8
1	1.46	12.83	6	9	9	6	6	8	7	11	9	8	8	5	6	97	131	98	12	9	11	6	10	16	14
1	1.44	12.03	7	9	10	6	7	6	12	9	9	11	11	5	4	123	121	113	12	14	18	6	14	15	12
1	2.59	20.34	3	5	5	5	3	4	3	9	8	4	4	5	6	56	85	60	3	2	4	6	8	8	7
1	0.29	5.07	7	6	10	8	7	4	7	9	10	10	9	5	12	81	106	87	9	7	9	6	7	13	9
1	0.35	10.46	7	6	12	7	7	3	9	9	10	13	6	5	12	76	109	76	3	8	8	8	8	11	12
1	1.91	22.2	7	8	9	7	7	8	5	11	9	8	7	5	12	74	94	85	7	3	10	6	8	9	9
1	1.22	10.33	7	7	9	8	7	4	7	11	10	8	8	5	12	72	74	80	4	5	9	8	7	6	5
1	0.52	7.99	7	10	10	5	7	11	7	11	8	12	5	4	6	89	97	85	8	7	9	6	13	9	10
1	0.61	12.03	6	5	10	6	6	5	12	1	10	10	7	3	12	82	127	85	7	6	12	6	8	16	13
1	2.52	17.73	6	6	9	7	6	5	5	9	10	8	8	4	12	95	115	98	7	7	14	8	11	16	9
1	2	19.49	7	8	12	6	7	7	9	9	10	12	8	5	6	84	83	83	3	10	9	10	8	8	6
1	2.61	18.17	6	13		7	6	12	14	9		10	6	5	12	81	115	76	4	9	9	6	10	16	9
1	0.59	12.52	7	7	10	7	7	7	12	4	9	11	6	5	12	85	91	85	9	9	8	6	9	10	7
1	2.08	22.15	6	12		8	6	8	14	11		10	9	5	12	79	88	76	7	9	6	6	9	8	8
1	0.39	10.49	6	8	5	7	6	6	9	9	9	3	8	4	12	87	112	83	7	9	9	6	11	14	10
1	0.41	12.34	7	6	10	8	7	6	9	4	9	11	7	6	12	103	100	107	8	8	12	13	11	10	10
1	1.07	10.9	3	2	5	7	3	1	3	1	7	5	5	4	12	71	77	68	3	9	7	6	7	5	7
2	2.95	13.53		8	11			5	9	11	9	12	6			81	91	80	6	11	9	6	6	11	6
2	1.61	12.02		10	9			10	9	11	9	8	14			115	124	109	9	10	11	14	15	16	12
2	1.25	14.26		11				11	11	9						69	106	73	5	5	7	6	8	13	9
2	1.44	21.83	10	12	10	8	10	12	13	9	8	11	11	6	6	89	121	87	7	12	11	6	7	17	10
2	1.67	15.17	11	11	6	15	11	8	13	11	8	5	5	16	12	121	127	109	10	15	15	9	14	17	12
2	1	15.86	12	15	6	14	12	12	15	11	9	4	4	12	12	76	134	71	5	9	10	2	9	17	14
2	2.92	21.08	9	10	12	8	9	13	5	11	12	10	10	6	12	100	109	83	6	15	10	6	13	12	11
2	3.63	22.56	8	10	9	8	8	7	11	11	10	8	8	4	12	99	124	107	9	7	12	12	9	17	11
2	9.98	65.05	11	8	12	14	11	5	9	11	12	10	10	12	12	95	134	83	7	11	9	6	14	17	14
2	1.49	14.35	9	11	10	8	9	9	11	11	10	10	10	5	12	77	97	71	4	10	11	2	9	14	5
2	2.44	17.2	11	10	9	15	11	9	9	11	9	8	8	12	12	94	131	90	10	12	9	6	9	16	14
2	2.39	12.91	10	9	8	16	10	7	8	11	7	8	8	12	12	102	127	94	10	12	9	8	12	13	16
2	2.12	10.44	15	13	15	11	15	11	13	11	16	11	10	12	12	84	94	92	6	8	10	10	6	12	6
2	9.1	29.17	10	9	9	11	10	7	10	11	9	8	8	12	12	95	100	98	7	9	13	9	9	14	6
2	2.01	20	8	10	6	8	8	7	11	11	9	4	10	5	12	76	124	73	7	6	9	2	11	17	11
2	7.17	20.75	10	11	11	8	10	9	11	11	10	11	11	12	6	82	91	87	4	9	10	10	6	13	4
2	0.24	6.55	13	12	11	16	13	8	14	11	10	11	11	12	12	103	94	105	11	11	9	12	9	11	7
2	2.71	23.06	12	12	9	15	12	9	14	11	9	8	8	12	12	74	100	83	3	5	8	11	7	12	8
2	3.38	15.35	11	10	12	11	11	8	11	11	12	10	10	12	12	95	103	103	8	9	15	8	7	11	10
2	1.1	10.72	9	12	9	8	9	10	13	11	8	10	10	6	12	110	97	111	8	12	16	11	9	11	8
2	0.9	8.12	12	12	8	15	12	11	12	11	10	5	5	12	12	84	106	73	2	9	10	6	13	12	10
2	1.69	14.41	12	16	10	9	12	13	16	11	10	10	10	8	12	89	118	98	6	7	14	9	7	18	8
2	0.97	7.71	11	13	9	9	11	8	15	12	10	8	8	9	12	90	106	83	4	11	15	3	11	15	7
2	2.91	17.93	13	13	12	10	13	11	14	11	9	13	13	12	12	115	127	107	5	15	16	12	11	16	13
2	3.21	20.68	10	9	10	10	10	5	12	11	10	10	10	12	12	84	109	85	6	9	10	7	8	14	9
2	1.02	8.94	11	9	10	15	11	8	9	11	9	10	10	12	12	79	118	66	4	11	9	2	11	14	12
2	2.21	20.13	10	12	7	11	10	11	12	11	9	5	5	12	12	108	109	109	10	10	12	12	11	11	12
2	2.02	13.95	11	11	12	10	11	12	9	11	8	14	14	8	12	92	118	92	9	10	10	7	9	15	11
2	4.53	18.25	11	13	11	9	11	12	14	9	9	12	12	8	12	76	109	73	5	9	6	7	8	16	7
2	7.02	19.4	11	8	13	11	11	2	12	11	12	13	10	12	12	108	140	109	7	10	13	14	11	15	18
2	3.87	22.6	10	11	10	9	10	9	11	11	9	10	10	12	12	107	115	109	11	12	12	11	8	15	10
2	1.22	14.93	9	11	11	7	9	8	12	11	10	11	11	5	12	81	112	78	7	10	11	2	8	16	8
2	1.81	13.63	12	11	10	16	12	9	11	11	8	11	11	12	12	89	127	80	8	12	11	2	10	17	12
2	2.87	21.81	12	9	11	16	12	9	7	11	9	12	12	12	12	82	144	68	4	12	10	2	11	17	17
2	2.74	19.6	11	11	10	11	11	8	12	11	9	11	11	12	12	82	88	80	5	9	9	7	9	11	5
2	5.65	31.39	10	12	9	9	10	11	11	11	10	8	8	8	12	132	115	116	15	9	11	10	11	15	10
2	1.54	12.49	11	9	12	11	11	6	10	11	8	14	10	12	12	90	112	85	6	9	10	7	12	12	12
2	0.6	6.84	9	12	9	8	9	12	11	11	12	5	5	5	12	128	109	114	11	10	13	11	9	11	12
2	5.85	25.71	9	9	10	11	9	7	8	11	9	11	11	12	12	91	100	71	5	8	5	7	9	13	7
2	0.46	4.25	14	14	10	16	14	13	13	11	9	10	10	12	12	113	127	95	6	9	14	7	10	16	13
2	1.32	10.93	11	9	11	14	11	8	9	11	10	11	11	12	12	106	91	93	2	4	13	11	12	7	10
2	1.86	13.21	11	8	10	16	11	7	7	11	9	10	10	12	12	106	91	88	4	9	13	7	9	7	10
2	0.19	9.19	10	9	10	9	10	8	9	11	12	8	8	10	12	77	91	66	4	3	9	2	9	11	6
2	2.29	29.43	8	9	6	10	8	11	5	11	8	5	5	12	12	100	97	79	5	9	8	7	10	11	8
2	2.49	17.41	9	12	9	7	9	9	12	13	12	6	6	9	6	100	112	101	10	9	11		9	16	8
2	2.11	14.7	15	11	12	18	15	4	14	13	10	13	13	13	12	100	118	99	8	11	10		10	12	14
2	1.78	19.22	14	15	10	14	14	12	14	13	10	10	10	13	12	113	112	111	9	11	14		12	13	11
2	0.58	4.84	11	12	9	9	11	9	13	12	8	10	10	10	12	100	112	104	10	11	10		8	17	7
2	1.8	17.85	13	14	9	16	13	10	14	13	7	10	10	13	12	113	121	118	11	15	11		9	16	11
2	0.74	13.12	14	15	12	11	14	12	14	13	10	12	12	13	12	96	103	99	8	10	11		8	13	8
2	1.02	10.15	10	16	8	8	10	13	14	13	9	7	7	10	6	98	103	101	8	11	11		8	15	6
2	2.1	18.36	9	9	10	9	9	7	10	9	9	10	10	9	12	83	118	83	7	9	6		8	16	10
2	0.85	6.43	9	9	12	7	9	11	10	7	12	10	10	8	6	98	94	93	5	10	11		12	10	8
2	2.49	17.02	9	14	7	8	9	11	15	11	10	4	8	5	12	59	127	52	3	6	5	2	9	15	14
2	1.17	5.89	11	12	12	8	11	12	11	11	10	12	9	5	12	120	115	122	13	7	14	13	15	14	11
2	1.21	13.52	11	12	10	10	11	11	11	11	9	10	14	5	12	105	134	105	11	9	13	8	12	16	15
2	1.3	11.92	8	10	7	8	8	11	7	11	9	5	9	6	12	92	121	98	10	10	8	11	6	15	12
2	0.1	5.9	9	8	10	11	9	3	11	11	9	10	9	12	12	103	103	94	7	10	16	4	15	13	8
2	0.59	6.8	9	10	10	7	9	8	11	11	16	3	7	5	12	118	94	109	10	10	10	14	17	9	9
2	0.13	4.23	9	11	10	7	9	9	14	9	9	10	7	5	12	72	94	63	3	10	9	2	9	9	9
2	0.94	4.86	12	12	9	15	12	11	11	11	10	8	13	12	12	110	131	98	9	10	9	11	17	16	14
2	2.19	20.03	10	10	10	11	10	7	12	11	12	8	11	8	12	117	106	105	10	15	11	11	13	10	12
2	0.21	9.57	8	6	9	11	8	5	4	11	9	8	11	8	12	85	94	76	4	10	9	6	12	10	8
2	0.76	8.22	11	13	9	10	11	9	15	11	12	5	14	5	12	99	88	92	4	14	14	8	9	9	7
2	0.15	4.1	12	9	12	16	12	5	11	11	12	11	14	12	12	92	115	94	9	8	10	8	10	12	13
2	2.57	21.72	11	10	12	10	11	7	11	11	12	11	11	8	12	121	97	109	12	15	11	11	14	10	9
2	1.84	18.15	7	8	9	6	7	5	9	11	7	11	11	5	6	81	106	83	7	8	9	6	8	15	7
2	0.67	6.99	6	6	7	8	6	5	5	11	9	5	10	5	12	71	74	76	3	8	8	8	5	5	6
2	0.16	14.82	6	9	5	6	6	12	15	1	9	3	3	1	12	112	112	107	11	13	11	11	11	15	9
2	1.54	11.37	6	7	7	6	6	2	12	9	9	5		8	12	64	88	66	5	4	8	2	9	10	6
2	0.82	14.22	4	2	9	6	4	1	4	1	8	10	10	3	12	71	112	71	4	4	10	3	11	15	9
2	1.44	12.26	7	8	8	8	7	10	12	3	10	5	5	5	12	105	115	109	11	11	11	12	8	15	10
2	3.71	15.09	7	8	9	6	7	5	11	9	8	10	10	5	12	85	97	71	4	13	10	3	11	12	7
2	2.68	23.63	7	9	8	7	7	7	9	11	8	8	8	5	12	118	100	99	11	12	11	7	8	11	9
2	1.2	9.29	6	5	8	8	6	2	8	7	3	12	12	8	6	93	83	95	6	13	8		8	6	8
2	0.73	5.17	7	9	7	8	7	7	9	11	9	5	8	6	12	82	80	83	4	9	12	6	8	8	5
2	1.1	8.78	6	7	6	8	6	5	9	9	9	4	9	5	12	115	115	105	7	14	14	11	13	14	11
2	3.75	15.67	6	6	9	7	6	5	12	4	12	5	7	5	12	90	68	94	10	10	9	8	7	3	6
